# Supplementary material for: Cohort Profile Update: The Finnish Gestational Diabetes (FinnGeDi) study
Source: Int J Epidemiol. 2026 Jul 9;55(4):dyag101. doi: 10.1093/ije/dyag101 (PMC13348704; doi:10.1093/ije/dyag101)
Supplement: dyag101_Supplementary_Data [file dyag101_supplementary_data.zip]

Archive with 2 entries (2 files):
- ije-2025-09-1807-File006.docx
- ije-2025-09-1807-File005.docx
